# Supplementary material for: Taking lead from the community: What do young people living with HIV want us to research?
Source: PLOS Glob Public Health. 2023 Dec 11;3(12):e0002605. doi: 10.1371/journal.pgph.0002605 (PMC10712858; doi:10.1371/journal.pgph.0002605)
Supplement: S2 File — Number of votes received for each priority are provided next to each research question, along with a section rank (i.e. rank within the category in which the question falls) and an overall rank (i.e. rank across all three categories). (XLSX) [file pgph.0002605.s002.xlsx]

## Sheet: Young People, 19
	Votes	Section Rank	Overall Rank
Physical health
Can HIV be cured?	19	1	1
Is it safe to have unprotected sex when you are undetectable and your partner is HIV negative?	15	2	3
What’s going to happen to our body if we stop taking ARVs?	10	3
How do ARVs help us be healthy?	10	3
How do ARVs react to your body?	9	4
Why do we need to take ARVs every day?	8	5
Do ARVs help us be better at sports?	6
How do ARVs affect our organs?	6
Do ARVs help us get sick less often than people who don’t have HIV?	6
Why does one particular tablet have so many side effects, like headaches, fatigue, and sore feet?	5
Why do ARVs cause increase in appetite?	5
Do ARVs make us change our habits?	2
Mental health
Do ARVs cause depression?	13	1	4
Why do we sometimes not feel like taking ARVs?	10	2
Why do we get mood swings?	10	2
How does taking ARVs affect family and intimate partner relationships?	8	3
Do ARVs have any effect on our emotions / mental health?	7	4
Does the brain of a person with HIV operate the same way as a person without HIV?	7	4
Do ARVs affect us when writing exams?	7	4
How does taking ARVs affect our sex drive?	7	4
What causes depression?	4	5
Do ARVs affect our thinking patterns?	4	5
Is there a relationship between low self-esteem or feeling less than / unworthy and taking ARVs?	3
How do we deal with discrimination?	2
Psychosocial support
How can we communicate and disclose our HIV status to friends, family, and partners?	16	1	2
Do friends and family see us differently because of HIV status?	12	2	5
How can community clinics better support us?	9	3
Would teachers teaching more positively about HIV help reduce stigma?	9	3
How did our parents feel when they heard that we are also living with HIV?	9	3
What are the ways we can educate and break stigma about HIV?	8	4
How can teachers be educated about people living with HIV?	8	4
How can we learn more positively about HIV at school?	5	5
How does disclosure affect relationships?	3
How does family support improve emotional health in adolescents living with HIV?	1

## Sheet: Parents, 19
	Votes	Section Rank	Overall Rank
Physical Health
Can ARV injections help improve adherence?	25	1	1
How can we increase our (parents') sexual drive while we are taking ARVs?	13	2
How do we reduce the side effects of ARVs? Especially body weight and appetite changes	10	3
Can treatment be delivered to homes so that we only need to come for doctors’ appts?	7
Can we make the size of the ARVs smaller, so that they are easier to swallow?	4
Does taking ARVs cause bad dreams?	2
Mental health
How can we empower girls living with HIV to make responsible sexual decisions?	17	1	3
How can we improve relationships between moms and sons?	16	2	4
How does disclosure of HIV status without consent impact someone’s mental health?	7	3
How can we prepare emotionally for disclosure of a child’s HIV status without consent?	5
How can parents be aware of their children’s adherence / trust their children to adhere?	5
Psychosocial support
How can local clinics better support children who are referred from research clinics?	20	1	2
How do we encourage family members to accept someone’s status?	15	2	5
How can we equip people to respect confidentiality about HIV disclosure?	14	3
How can we reduce stigma and discrimination in our (parents') workplace?	13
How can we reduce risk of identification during consultation at local clinics?	11
How can we reduce stigma at local clinics?	10
